# Supplementary material for: Aberrant NF-κB activation in odontoblasts orchestrates inflammatory matrix degradation and mineral resorption
Source: Int J Oral Sci. 2022 Jan 26;14:6. doi: 10.1038/s41368-022-00159-3 (PMC8791990; doi:10.1038/s41368-022-00159-3)
Supplement: Supplementary file 2 — Table S1 [file 41368_2022_159_MOESM2_ESM.xlsx]

## Sheet: Sheet1
Table S1-1.
Antibody	brand	Cat no.	Use
anti-Gapdh	CST	5174S	WB
anti-CtsK	Abcam	ab19027	IF, WB
anti-Tnfα	Abcam	ab6671	IHC
anti-Mmp1	HUABIO	ER31211	WB,IHC
anti-Mmp2	HUABIO	ER40806	WB,IHC
anti-Mmp9	Abcam	ab58803	WB,IHC
anti-Mmp13	Abcam	ab39012	WB
anti-p44/42 MAPK (Erk1/2)	CST	4695	WB
anti-Phospho-p44/42 MAPK (Erk1/2)	CST	4370S	WB
anti-Jnk2	CST	9258	WB
anti-Phospho-SAPK/Jnk	CST	4668	WB
anti-p38	CST	9212	WB
anti-Phospho-p38 MAPK (Thr180/Tyr182)	CST	4511	WB
anti-Nfk-b p65 (L8F6)	CST	6956	WB
anti-Phospho-Nfk-b p65 (Ser536) (93H1)	CST	3033	WB
anti-Tartrate-resistant acid phosphatase (Trap)	Santa Cruz	sc-376875	WB
anti-Osteoprotegerin (Opg)	Abcam	ab9986	WB
anti-GFP, Clone#9F9.F9	Abcam	ab1218	IF
anti-Rankl	Abcam	ab45039	WB
anti-rabbit IgG H&L (Alexa Fluor® 488)	Abcam	ab150077	IF
anti-rabbit IgG(HRP)	Abcam	ab6721	WB
anti-mouse IgG H&L (HRP)	Abcam	ab97046	WB
anti-mouse IgG H&L (Alexa Fluor® 488)	Abcam	ab150117	IF
normal rabbit IgG	CST	2729	IHC
WB: western blot; IF: immunofluorescence; IHC: immunohistochemistry.
Table S1-2.
RT-qPCR primers
Gene	Sequence (5’~3’)
Gapdh (F)	TGCACCACCAACTGCTTAGC
Gapdh (R)	GGCATGGACTGTGGTCATGAG
Mmp1 (F)	GGCCTTATATGGACCTTCCCC
Mmp1 (R)	ATCATATCGATCAAAGGTTCTGG
Mmp2 (F)	ACAAGTGGTCCGCGTAAAGT
Mmp2 (R)	GTAAACAAGGCTTCATGGGGG
Mmp9 (F)	CTGGACAGCCAGACACTAAAG
Mmp9 (R)	CTCGCGGCAAGTCTTCAGAG
Ctsk (F)	GAAGAAGACTCACCAGAAGCAG
Ctsk (R)	TCCAGGTTATGGGCAGAGATT
Dspp (F)	ATTCCGGTTCCCCAGTTAGTA
Dspp (R)	CTGTTGCTAGTGGTGCTGTT
Opg (F)	ACCCAGAAACTGGTCATCACG
Opg (R)	CTGCAATACACACACTCATCACT
Rankl (F)	CAGCATCGCTCTGTTCCTGTA
Rankl (R)	CTGCGTTTTCATGGAGTCTCA
Trap (F)	CACTCCCACCCTGAGATTTGT
Trap (R)	CATCGTCTGCACGGTTCTG
Mmp13 (F)	GATGACCTGTCTGAGGAAGACC
Mmp13 (R)	GCATTTCTCGGAGCCTGTCAAC
Table S1-3. Commercial ELISA kits used in this study.
Opg ELISA kit: Abcam #ab203365
Mouse Rankl ELISA kit: Abcam #ab100749
Mouse Ctsk ELISA kit: Cloud-Clone #SEA267Mu
Table S1-4. Statistical results of Fig 6B.
